# Supplementary material for: Associations between HIV and Human Pathways Revealed by Protein-Protein Interactions and Correlated Gene Expression Profiles
Source: PLoS One. 2012 Mar 27;7(3):e34240. doi: 10.1371/journal.pone.0034240 (PMC3313983; doi:10.1371/journal.pone.0034240)
Supplement: Table S2 — Enrichments and depletions of Gene Ontology biological processes. Proportional differences in GO biological processes between the human genome and a set of HIV host factors were tested; z-statistics and p-values are provided. These GO processes were sorted by z-statistics. GO processes enriched in HIV host factors were placed at the top. (XLS) [file pone.0034240.s002.xls]

## Sheet: Table S2
Table S2. Enrichments and depletions of Gene Ontology biological processes.
GO ID	Description	# of GO Terms		Proportion		2 sample proportion test
		Human Genome	Host Factor	Human Genome	Host Factors	z-stat	p-value
GO:0051704	multi-organism process	971	11	0.00693136	0.0322581	5.60563	1.03749e-08
GO:0002376	immune system process	2597	18	0.0185383	0.0527859	4.67254	1.48746e-06
GO:0016032	viral reproduction	335	5	0.00239135	0.0146628	4.60531	2.05927e-06
GO:0050896	response to stimulus	15909	65	0.113564	0.190616	4.47584	3.80564e-06
GO:0065007	biological regulation	30532	107	0.217949	0.313783	4.27965	9.35938e-06
GO:0016265	death	888	3	0.00633887	0.00879765	0.571138	0.283953
GO:0040011	locomotion	1163	3	0.00830192	0.00879765	0.100759	0.459871
GO:0015976	carbon utilization	1	0	7.13837e-06	0	-0.0493376	0.480325
GO:0000003	reproduction	11	0	7.85221e-05	0	-0.16364	0.435007
GO:0008283	cell proliferation	520	1	0.00371195	0.00293255	-0.236443	0.406544
GO:0001906	cell killing	36	0	0.000256981	0	-0.296063	0.383591
GO:0043473	pigmentation	43	0	0.00030695	0	-0.323577	0.373129
GO:0022414	reproductive process	1545	3	0.0110288	0.00879765	-0.394116	0.346748
GO:0048511	rhythmic process	196	0	0.00139912	0	-0.691207	0.244718
GO:0040007	growth	289	0	0.00206299	0	-0.839601	0.200566
GO:0051179	localization	334	0	0.00238422	0	-0.902749	0.18333
GO:0022610	biological adhesion	1043	1	0.00744532	0.00293255	-0.968927	0.166291
GO:0023052	signaling	751	0	0.00536092	0	-1.35569	0.0875986
GO:0051234	establishment of localization	6165	8	0.0440081	0.0234604	-1.84864	0.0322547
GO:0032501	multicellular organismal process	3994	4	0.0285107	0.0117302	-1.86094	0.0313766
GO:0008152	metabolic process	17856	31	0.127463	0.0909091	-2.02221	0.0215775
GO:0009987	cellular process	38521	70	0.274977	0.205279	-2.8796	0.00199091
GO:0071840	cellular component organization or biogenesis	5058	1	0.0361059	0.00293255	-3.28323	0.000513122
GO:0032502	developmental process	11330	10	0.0808777	0.0293255	-3.48981	0.000241678
